# Supplementary material for: The elicitation of patient preferences for hip replacement surgery: a discrete choice experiment
Source: BMC Health Serv Res. 2025 Feb 18;25:268. doi: 10.1186/s12913-025-12393-6 (PMC11834257; doi:10.1186/s12913-025-12393-6)
Supplement: Supplementary file 1 — Supplementary Material 1. [file 12913_2025_12393_MOESM1_ESM.zip]

Archive with 2 entries (2 files):
- rohrbacher_emmert_dce_wl_supplementary_material.pdf
- rohrbacher_emmert_dce_wl_survey_en.pdf
